# Supplementary material for: Alterations in the Multivariate Organization of Plasma Fatty Acid Profiles and Spontaneous Behavior in an AlCl3-Induced Rat Model of Neurotoxicity
Source: Biology (Basel). 2026 Jul 16;15(14):1162. doi: 10.3390/biology15141162 (PMC13403430; doi:10.3390/biology15141162)
Supplement: Supplementary file 1 [file biology-15-01162-s001.zip]

Archive with 1 entries (1 files):
- biology-4436446-supplementary.pdf
